# Supplementary material for: Integrating Patient-Reported Outcomes into Clinical Pathways in Atrial Fibrillation: A Framework Aligned with the AF-CARE Model
Source: Diagnostics (Basel). 2026 May 6;16(9):1398. doi: 10.3390/diagnostics16091398 (PMC13163613; doi:10.3390/diagnostics16091398)
Supplement: Supplementary file 1 [file diagnostics-16-01398-s001.zip]

Archive with 1 entries (1 files):
- diagnostics-4263195-supplementary.pdf
